# Supplementary material for: Synergic Effect of Brachyspira hyodysenteriae and Lawsonia intracellularis Coinfection: Anatomopathological and Microbiome Evaluation
Source: Animals (Basel). 2023 Aug 13;13(16):2611. doi: 10.3390/ani13162611 (PMC10451556; doi:10.3390/ani13162611)
Supplement: Supplementary file 1 [file animals-13-02611-s001.zip]

Archive with 1 entries (1 files):
- animals-2511397-supplementary.pdf
